# Supplementary material for: Biocompatibility Study of Purified and Low-Temperature-Sterilized Injectable Collagen for Soft Tissue Repair: Intramuscular Implantation in Rats
Source: Gels. 2024 Sep 26;10(10):619. doi: 10.3390/gels10100619 (PMC11508103; doi:10.3390/gels10100619)
Supplement: Supplementary file 1 [file gels-10-00619-s001.zip]

Archive with 1 entries (1 files):
- gels-3136279-supplementary.pdf
